# Supplementary material for: Bone morphogenetic protein 7 promotes resistance to immunotherapy
Source: Nat Commun. 2020 Sep 24;11:4840. doi: 10.1038/s41467-020-18617-z (PMC7519103; doi:10.1038/s41467-020-18617-z)
Supplement: Supplementary file 5 — Supplementary Data 2 [file 41467_2020_18617_MOESM5_ESM.xlsx]

## Sheet: Figure 3
	Supplementary data 2. Raw data for Figure 3
	Figure 3A . Average 2^-DCt
	target	MAPK14			target	IL1A			target	IL1B			target	TNF			target	CCL5
	groups	ctrl+IgG	shBMP7+IgG		groups	ctrl+IgG	shBMP7+IgG		groups	ctrl+IgG	shBMP7+IgG		groups	ctrl+IgG	shBMP7+IgG		groups	ctrl+IgG	shBMP7+IgG
	mouse#1	0.218918	2.05546		mouse#1	1.92481	63.4737		mouse#1	1.64196	74.0273		mouse#1	0.215955	2.27875		mouse#1	0.367252	6.22938
	mouse#2	0.0934789	2.0483		mouse#2	3.6358	72.9178		mouse#2	1.34594	68.5191		mouse#2	0.340617	4.33402		mouse#2	0.480615	2.92964
	mouse#3	0.199369	2.27928		mouse#3	0.737034	37.9132		mouse#3	1.25051	33.8868		mouse#3	0.222728	1.75183		mouse#3	0.104618	8.4979
	Figure 3B . Average 2^-DCt
	target	MAPK14			target	IL1A			target	IL1B			target	TNF			target	CCL5
	groups	ctrl+αPD1	shBMP7+αPD1		groups	ctrl+αPD1	shBMP7+αPD1		groups	ctrl+αPD1	shBMP7+αPD1		groups	ctrl+αPD1	shBMP7+αPD1		groups	ctrl+αPD1	shBMP7+αPD1
	mouse#1	0.280532	1.79216		mouse#1	1.34097	8.96948		mouse#1	2.08712	21.2344		mouse#1	0.390357	1.62348		mouse#1	2.25281	10.8571
	mouse#2	0.158166	2.00014		mouse#2	0.867993	6.03452		mouse#2	1.2556	12.5708		mouse#2	0.391803	1.03291		mouse#2	2.09244	8.28201
	Figure 3C . Average 2^-DCt
	target	MAPK14			target	IL1A			target	IL1B			target	TNF			target	CCL5
		ctrl	BMP7			ctrl	BMP7			ctrl	BMP7			ctrl	BMP7			ctrl	BMP7
	run#1	0.0912063	0.01405		run#1	0.13334	0.0734578		run#1	0.700437	0.0102572		run#1	0.871247	0.375122		run#1	1.25666	0.00769867
	run#2	0.067202	0.00720109		run#2	0.106038	0.0422866		run#2	0.560689	0.00825142		run#2	0.79938	0.433263		run#2	1.51798	0.0148812
	Figure 3D . Average 2^-DCt
	target	MAPK14			target	IL1A			target	IL1B			target	TNF			target	CCL5
		ctrl	BMP7			ctrl	BMP7			ctrl	BMP7			ctrl	BMP7			ctrl	BMP7
	run#1	1.10614	0.00741071		run#1	20.6345	0.246191		run#1	44.5493	0.119439		run#1	0.567056	0.169203		run#1	1.911	0.0896843
	run#2	1.06918	0.0360202		run#2	13.0675	0.0991699		run#2	46.9683	0.139741		run#2	0.530828	0.1847		run#2	1.09617	0.099251
	Figure 3E . Average 2^-DCt
	target	MAPK14				target	IL1A				target	IL1B				target	TNF
		ctrl	BMP7	BMP7+foll			ctrl	BMP7	BMP7+foll			ctrl	BMP7	BMP7+foll			ctrl	BMP7	BMP7+foll
	run#1	14.4924	5.32181	11.1611		run#1	0.48655	0.268397	0.753039		run#1	12.2826	2.29503	7.79564		run#1	0.887014	0.502652	0.939743
	run#2	14.7508	3.98328	11.07		run#2	0.681584	0.356256	0.718033		run#2	12.7265	1.79699	8.38185		run#2	1.06792	0.501003	0.75612
	target	CCL5
		ctrl	BMP7	BMP7+foll
	run#1	4.09233	1.87645	7.02507
	run#2	4.44718	1.75796	6.60798
	Figure 3F. BMP7 levels in cell culture supernatant analyzed by enzyme-linked immunosorbent assay (pg/mL)
	target	BMP7		target	BMP7
	344SQP	344SQR		344SQR ctrl	344SQR shBMP7
	1.79076	13.7684		19.2052	6.69361
	1.5	12		18	5.65636
	Figure 3G . Average 2^-DCt
	target	MAPK14			target	MAPK14			target	IL1A			target	IL1A			target	IL1B
		344SQP	344SQR			ctrl	shBMP7			344SQP	344SQR			ctrl	shBMP7			344SQP	344SQR
	run#1	0.0329348	0.0114616		run#1	0.0193093	0.119941		run#1	0.474018	0.052157		run#1	0.158623	1.81941		run#1	2.46929	0.106193
	run#2	0.036904	0.00728808		run#2	0.0196154	0.169263		run#2	0.623377	0.0458756		run#2	0.0895637	1.10151		run#2	1.19334	0.0782872
	target	IL1B			target	TNF			target	TNF			target	CCL5			target	CCL5
		ctrl	shBMP7			344SQP	344SQR			ctrl	shBMP7			344SQP	344SQR			ctrl	shBMP7
	run#1	0.301407	12.4268		run#1	0.974508	0.424317		run#1	0.12691	0.23736		run#1	0.267523	0.020156		run#1	0.124607	1.21927
	run#2	0.126197	10.5827		run#2	0.84321	0.429289		run#2	0.11579	0.20091		run#2	0.25064	0.0102463		run#2	0.13269	1.43094
	Figure 3H . Average 2^-DCt
	target	MAPK14			target	IL1A			target	IL1B			target	TNF			target	CCL5
		344SQR	344SQR+foll			344SQR	344SQR+foll			344SQR	344SQR+foll			344SQR	344SQR+foll			344SQR	344SQR+foll
	run#1	0.0237684	0.219479		run#1	0.0727123	1.4759		run#1	0.120334	4.79886		run#1	0.944436	1.43147		run#1	0.651815	15.5179
	run#2	0.0268258	0.218068		run#2	0.0525484	1.52428		run#2	0.0939729	1.80077		run#2	1.05592	1.36491		run#2	1.95161	14.4881
	Figure 3I . Average 2^-DCt
	target	MAPK14			target	IL1A			target	IL1B			target	TNF			target	CCL5
		344SQR	344SQR+foll			344SQR	344SQR+foll			344SQR	344SQR+foll			344SQR	344SQR+foll			344SQR	344SQR+foll
	run#1	0.426274	0.744472		run#1	7.637	18.2315		run#1	47.8544	95.2113		run#1	0.399809	0.994924		run#1	1.68726	9.05494
	run#2	0.312565	0.643826		run#2	6.66063	18.1116		run#2	37.5938	98.0411		run#2	0.462835	0.87897		run#2	1.53308	10.4226
